# Supplementary material for: Rack-and-Pinion Displacement of an Intramedullary Pin During Minimally Invasive Plate–Rod Osteosynthesis of the Canine Femur—A Case Report
Source: Animals (Basel). 2025 Sep 23;15(19):2777. doi: 10.3390/ani15192777 (PMC12523537; doi:10.3390/ani15192777)
Supplement: Supplementary file 1 [file animals-15-02777-s001.zip]

Archive with 2 entries (2 files):
- animals-3846685-supplementary.MOV
- CARE-checklist-English-2013.pdf
